# Supplementary material for: Detecting virus integration sites based on multiple related sequencing data by VirTect
Source: BMC Med Genomics. 2019 Jan 31;12(Suppl 1):19. doi: 10.1186/s12920-018-0461-8 (PMC6357354; doi:10.1186/s12920-018-0461-8)
Supplement: Supplementary file 1 — The integration cites detected by VirTect and VirusFinder2 in the nine whole genome sequencing data of HBV-related HCC patients. (XLS 30 kb) [file 12920_2018_461_MOESM1_ESM.xls]

## Sheet: Sheet1
sample	integration sites	VirTect	VirusFinder2
101T	chr1:151503406	chr1:151503388	chr1:151503388
	chr18:45256947	chr18:45256948	chr18:45256947
	chrX:14603891	chrX:14603891	chrX:14603895
		chrX:14603544
105T	chr5:37812440	chr5:37812440	chr5:37812440
	chr5:37812520	chr5:37812521	chr5:37812521
	chr5:64014657	chr5:64014658	chr5:64014657
106T	chr19:30304177	chr19:30304178	chr19:30304178
108T	chr13:63147362	chr13:63147363	chr13:63147362
	chr15:88688212	chr15:88688213	chr15:88688212
113T	chr12:119475798	chr12:119475822	chr12:119475844
114T	chr19:54910801	chr12:54911034	chr12:54911076
	chr19:54911045	chr19:54911046	chr19:54911046
115T	chr15:31629964	chr15:31629964	chr15:31629964
116T	chr8:39087853	chr8:39087854	chr8:39087854
	chr19:36212723	chr19:36212723	chr19:36212723
117T	chr4:157678671	chr4:157678698	chr4:157678722
	chr8:10875912	chr8:10875912	chr8:10875912
	chr8:12270963	chr8:12270964	chr8:12270963
	chr13:22756743	chr13:22756743	chr13:22756743
	chr13:24964482	chr13:24964482	chr13:24964482
	chr13:56044273	chr13:56044325	chr13:5604436
